# Supplementary material for: Pre-Treatment Hemoglobin Concentration and Absolute Monocyte Count as Independent Prognostic Factors for Survival in Localized or Locally Advanced Prostate Cancer Patients Undergoing Radiotherapy
Source: Biomedicines. 2022 Oct 8;10(10):2514. doi: 10.3390/biomedicines10102514 (PMC9599626; doi:10.3390/biomedicines10102514)
Supplement: Supplementary file 1 [file biomedicines-10-02514-s001.zip]

Archive with 1 entries (1 files):
- biomedicines-1944771-supplementary.pdf
